# Supplementary material for: Stress Responses and Recovery in Student Athletes: Heart Rate Variability and Skin Conductance Patterns Across Cognitive Challenges—A Pilot Study
Source: Behav Sci (Basel). 2026 Jun 3;16(6):912. doi: 10.3390/bs16060912 (PMC13295499; doi:10.3390/bs16060912)
Supplement: Supplementary file 1 [file behavsci-16-00912-s001.zip]

Archive with 1 entries (1 files):
- behavsci-4277196-supplementary.pdf
